# Supplementary material for: Correlation between relative afferent pupillary defect and visual field defects on Humphrey automated perimetry: A cross-sectional clinical trial
Source: PLoS One. 2022 May 26;17(5):e0267469. doi: 10.1371/journal.pone.0267469 (PMC9135214; doi:10.1371/journal.pone.0267469)
Supplement: S1 File — (CSV) [file pone.0267469.s002.csv]

ID code	RAPD	filterlog	MDGood	MDPoor	Mddiff	PSDPoor	PSDGood	PSDdiff	VFIGood	VFIPoor	VFIdiff	Gender	Age	Diagnosis	Laterality	LogMARRE	LogMARLE	LogVAGood	LogVAPoor	VAdiff
1	1	0.6	-2.27	-18.54	16.27	18.04	1.7	16.34	99	49	50	2	50	2	1	0.36	0.04	0.04	0.36	-0.32
2	2	0.9	-11.87	-12.8	0.93	17.18	16.64	0.54	68	66	2	1	21	1	1	0.12	0.02	0.02	0.12	-0.1
3	2	1.2	-1.79	-4.21	2.42	5.39	2.02	3.37	97	93	4	1	25	6	1	1.3	0	0	1.3	-1.3
4	3	1.8	-1.46	-21.34	19.88	11.06	1.81	9.25	100	32	68	1	62	2	2	0.12	0.54	0.12	0.54	-0.42
5	2	0.9	-2.23	-7	4.77	7.34	2.86	4.48	98	92	6	1	39	6	1	0.14	0.02	0.02	0.14	-0.12
6	2	0.9	-1.63	-1.85	0.22	1.96	1.61	0.35	100	98	2	2	60	1	1	0.3	0.06	0.06	0.3	-0.24
7	2	0.9	1.26	-0.42	1.68	1.65	1.32	0.33	100	100	0	1	41	1	2	0.12	0.12	0.12	0.12	0
8	1	0.3	-2.77	-4.99	2.22	3.87	3.3	0.57	96	95	1	1	42	3	2	0.4	0.34	0.4	0.34	0.06
9	2	1.5	-4.58	-11.03	6.45	12.1	3.09	9.01	90	59	31	2	23	4	1	0.34	0.14	0.14	0.34	-0.2
10	1	1.2	-0.17	-2.19	2.02	2.25	1.35	0.9	100	100	0	2	47	1	2	0.14	0.1	0.14	0.1	0.04
11	3	1.8	-3.65	-20.49	16.84	8.95	2.23	6.72	98	38	60	1	69	1	2	0.1	0.2	0.1	0.2	-0.1
12	3	1.8	-7.17	-22.02	14.85	11.83	6.5	5.33	86	41	45	2	75	3	2	0.42	0.2	0.42	0.2	0.22
13	3	1.8	-0.91	-20.31	19.4	11.28	1.96	9.32	99	43	56	1	35	3	2	0.02	0.02	0.02	0.02	0
14	1	0.6	-0.72	-4.03	3.31	3.35	1.97	1.38	98	93	5	1	71	3	1	0.34	0.4	0.4	0.34	0.06
15	3	1.8	0.36	-3.06	3.42	7.72	1.48	6.24	100	83	17	2	41	4	2	0.12	0.22	0.12	0.22	-0.1
16	3	1.8	-1.79	-11.64	9.85	10.76	2.05	8.71	99	74	25	1	49	5	2	0	0.1	0	0.1	-0.1
17	2	0.9	-5.26	-6.93	1.67	6.18	3.16	3.02	94	84	10	1	73	3	1	0.12	0.12	0.12	0.12	0
18	2	0.9	-12.34	-15.52	3.18	16.12	15.54	0.58	60	53	7	2	47	1	2	0.3	1.04	0.3	1.04	-0.74
19	2	1.2	-3.21	-14	10.79	16	4.53	11.47	93	61	32	1	43	1	2	0.02	1	0.02	1	-0.98
20	1	0.6	-1.85	-17.84	15.99	15.34	2.5	12.84	99	56	43	2	50	2	2	0.1	0.5	0.1	0.5	-0.4
21	3	1.8	-0.24	-12.97	12.73	8.85	1.51	7.34	100	71	29	2	53	6	1	0.2	0.14	0.14	0.2	-0.06
22	2	1.5	0.57	-19.81	20.38	10.77	1.51	9.26	100	40	60	1	71	1	1	0.24	0.12	0.12	0.24	-0.12
23	1	0.6	-9.08	-19.18	10.1	14.99	13.74	1.25	64	46	18	2	56	1	1	0.74	0.16	0.16	0.74	-0.58
24	1	0.6	-0.66	0.52	-1.18	1.78	2.39	-0.61	99	100	-1	2	60	1	1	0.06	0.12	0.12	0.06	0.06
25	3	1.8	-0.13	-2.01	1.88	2.16	1.46	0.7	100	98	2	2	42	1	2	0.1	0.14	0.1	0.14	-0.04
26	3	1.8	-4.64	-19.03	14.39	16.63	3.36	13.27	89	52	37	1	33	2	1	0.1	0.42	0.42	0.1	0.32
27	2	0.9	0.33	-5.51	5.84	8.79	2.87	5.92	99	89	10	2	56	1	2	0.12	0.24	0.12	0.24	-0.12
28	2	1.2	-8.09	-16.48	8.39	11.21	4.85	6.36	89	53	36	2	31	4	2	0.1	0.2	0.1	0.2	-0.1
29	3	1.8	-0.3	-19.99	19.69	11.8	1.17	10.63	100	51	49	1	37	2	2	0	0.1	0	0.1	-0.1
30	2	0.9	-4.93	-23.42	18.49	12.02	2.33	9.69	97	24	73	1	61	2	1	0.14	0.4	0.4	0.14	0.26
31	3	1.8	-2.94	-28.07	25.13	10.96	2.29	8.67	98	27	71	1	41	3	1	0.2	0.04	0.04	0.2	-0.16
32	3	1.8	-15.71	-17.44	1.73	16.86	16.77	0.09	55	48	7	2	46	1	1	0.3	0.22	0.22	0.3	-0.08
33	3	1.8	0.14	-19.5	19.64	11.3	1.63	9.67	100	39	61	1	55	3	2	0.1	0.1	0.1	0.1	0
34	2	1.2	-0.72	-4.54	3.82	7.69	1.5	6.19	99	95	4	2	51	4	1	0.1	0.4	0.4	0.1	0.3
35	2	1.2	-1.7	-7.42	5.72	8.28	5.02	3.26	95	75	20	2	38	6	2	0.04	0.3	0.04	0.3	-0.26
36	3	1.8	-4.35	-17.19	12.84	8.14	2.19	5.95	98	50	48	2	56	2	2	0.1	0.96	0.1	0.96	-0.86
37	2	1.5	-10.78	-16.86	6.08	15.39	5.15	10.24	84	62	22	2	33	1	2	0.14	0.26	0.14	0.26	-0.12
38	3	1.8	-10.76	-27.91	17.15	8.03	10.79	-2.76	76	16	60	1	58	3	2	0.14	0.22	0.14	0.22	-0.08
39	3	1.8	-5.29	-19.36	14.07	14.83	11.87	2.96	86	42	44	2	49	1	2	0.02	1.04	0.02	1.04	-1.02
40	1	0.6	-3.69	-13.99	10.3	11.59	9.62	1.97	93	78	15	2	51	1	2	0.1	0.1	0.1	0.1	0
41	3	1.8	-0.54	-25.97	25.43	8.58	1.4	7.18	100	16	84	2	58	1	1	0.14	0.04	0.04	0.14	-0.1
42	1	0.6	-0.72	-4.03	3.31	3.35	1.97	1.38	98	93	5	1	56	1	1	0.4	0.06	0.06	0.4	-0.34
43	1	0.3	1.3	-4.88	6.18	10.06	1.7	8.36	100	88	12	1	46	2	1	0	0	0	0	0
44	2	1.2	-0.54	-6.34	5.8	10.29	2.34	7.95	97	86	11	2	73	2	2	0.34	0.24	0.34	0.24	0.1
45	3	1.8	-0.13	-17.82	17.69	14.47	1.54	12.93	99	48	51	2	50	4	2	0	0.12	0	0.12	-0.12
46	3	1.8	-0.51	-16.07	15.56	14.25	2.15	12.1	98	58	40	2	42	1	2	0	0.1	0	0.1	-0.1
47	3	1.8	-2.68	-16.09	13.41	11.37	3.02	8.35	98	51	47	2	39	1	2	0.1	0.8	0.1	0.8	-0.7
48	2	0.6	-1.89	-3.04	1.15	1.82	1.59	0.23	99	98	1	1	31	4	1	0.14	0	0	0.14	-0.14
49	2	1.2	-1.24	-17.56	16.32	9.72	1.94	7.78	100	62	38	2	44	1	2	0	0.02	0	0.02	-0.02
50	2	1.5	-0.07	-7.4	7.33	11.05	1.67	9.38	100	73	27	1	49	5	1	0.3	0	0	0.3	-0.3
51	3	1.8	0.05	-19.22	19.27	12.75	2.07	10.68	99	47	52	1	57	2	2	0	0.4	0	0.4	-0.4
52	2	1.5	0.47	-12.65	13.12	10.27	1.59	8.68	100	62	38	2	36	4	1	0.5	0	0	0.5	-0.5
